# Supplementary material for: Nucleotide diversity inflation as a genome-wide response to experimental lifespan extension in Drosophila melanogaster
Source: BMC Genomics. 2017 Jan 14;18:84. doi: 10.1186/s12864-017-3485-0 (PMC5237518; doi:10.1186/s12864-017-3485-0)
Supplement: Additional file 1: Table S1. — Summary of genes with the largest differential Tajima’s D values. Table S2. Summary of analyzed reads. (XLSX 32 kb) [file 12864_2017_3485_MOESM1_ESM.xlsx]

## Sheet: Table S1
	Table S1: Summary of genes with largest differential Tajima's D
	Category	Background		Top 200*		Pvalue (Fisher exact test)
	mRNA	13783 (87.69%)		157 (78.5%)		0.000207	43 157 1892 13626				0.876893		0.785
	snoRNA	67 (0.43%)		8 (4%)		2.05e-06	192 8 15459 59				0.00426263		0.04
	miRNA	44 (0.28%)		3 (1.5%)		0.018	197 3 15477 41				0.00279934		0.015
	lncRNA	1824 (11.6%)		32 (16%)		0.058	168 32 13726 1792				0.116045		0.16
	Total	15718		200							1		1
	*: top 200 genes with largest differential Tajima's D

## Sheet: Table S2
	Table S2: Summary of analyzed reads
	SampleID	NumOfReads	ReadLength (bp)	TotalBase (bp)	Depth*	Q20(%)	GCContent (%)	Mapped (%)
	C1	65109472	90	5725276674	33.93 X	0.9894	0.4072	0.991
	C2	57034200	90	4953453052	29.36 X	0.9847	0.4097	0.993
	C3	60965952	90	5286181170	31.33 X	0.984	0.4082	0.995
	L1	64420134	90	5645597190	33.46 X	0.9882	0.4198	0.9946
	L2	59411146	90	5156601934	30.56 X	0.9846	0.4097	0.9955
	L3	61694102	90	5342428430	31.66 X	0.9821	0.4056	0.9944
	*: based on the size of reference dm3: 168736537
